# Supplementary material for: Kinetics and Mechanisms of Saccharomyces boulardii Release from Optimized Whey Protein–Agavin–Alginate Beads under Simulated Gastrointestinal Conditions
Source: Bioengineering (Basel). 2022 Sep 9;9(9):460. doi: 10.3390/bioengineering9090460 (PMC9495568; doi:10.3390/bioengineering9090460)
Supplement: Supplementary file 1 [file bioengineering-09-00460-s001.zip]

Archive with 1 entries (1 files):
- bioengineering-1859050-supplementary.pdf
